# Supplementary material for: Tumor Infiltration Levels of CD3, Foxp3 (+) Lymphocytes and CD68 Macrophages at Diagnosis Predict 5-Year Disease-Specific Survival in Patients with Oropharynx Squamous Cell Carcinoma
Source: Cancers (Basel). 2022 Mar 15;14(6):1508. doi: 10.3390/cancers14061508 (PMC8946734; doi:10.3390/cancers14061508)
Supplement: Supplementary file 1 [file cancers-14-01508-s001.zip]

Archive with 1 entries (1 files):
- cancers-1583135-supplementary.pdf
